# Supplementary material for: A Magnetic-Multiplier-Enabled Hybrid Generator with Frequency Division Operation and High Energy Utilization Efficiency
Source: Research (Wash D C). 2023 Jun 9;6:0168. doi: 10.34133/research.0168 (PMC10254463; doi:10.34133/research.0168)
Supplement: Supplementary 2 — Movie S1. Display the magnetic multiplier. Movie S2. MMHG powers the acidimeter. Movie S3. MMHG powers the water quality tester. Movie S4. MMHG powers the fishing alarm. [file research.0168.f2.zip]

Archive with 4 entries (4 files):
- Movie S1. Display the magnetic multiplier.mp4
- Movie S2. MMHG powers the acidimeter.mp4
- Movie S3. MMHG powers the TDS tester.mp4
- Movie S4. MMHG powers the fishing alarm.mp4
